# Supplementary material for: Clustering and Stochastic Simulation Optimization for Outpatient Chemotherapy Appointment Planning and Scheduling
Source: Int J Environ Res Public Health. 2022 Nov 23;19(23):15539. doi: 10.3390/ijerph192315539 (PMC9736607; doi:10.3390/ijerph192315539)
Supplement: Supplementary file 1 [file ijerph-19-15539-s001.zip]

Archive with 3 entries (3 files):
- Figure S1. Flowchart of the studied outpatient chemotherapy process.pdf
- Table S1. Appointment data of the one-week scenarios.pdf
- Table S2. Values of the appointment clustering features.pdf
